# Supplementary material for: Genome-wide association study and genomic prediction of leaf spot (Stemphylium vesicarium) resistance in spinach diversity panel
Source: Front Plant Sci. 2025 Sep 3;16:1663650. doi: 10.3389/fpls.2025.1663650 (PMC12441007; doi:10.3389/fpls.2025.1663650)
Supplement: Supplementary file 1 [file Table1.xlsx]

## Sheet: Fig.S1_CMplot
	Supplementary Figure S1. Distribution of 135,127 single nucleotide polymorphisms (SNPs) across the six spinach chromosomes. Chromosomes are shown on the vertical axis, with chromosome lengths (in megabases, Mb) on the horizontal axis. SNP density is represented by color intensity, indicating the number of SNPs within each 1-Mb genomic window.

## Sheet: Fig.S2.Q.pca
Supplementary Figure 2. Population genetic diversity analysis of the association panel consisting of 311 USDA spinach germplasm accessions and commercial cultivars. (A) Three-dimensional principal component analysis (PCA) plot illustrating the distribution of genetic variation among accessions. (B) PCA eigenvalue plot generated using GAPIT3, showing the proportion of variation explained by each p…

## Sheet: Fig.S3_ring.tree
Supplementary Figure S3. Phylogenetic tree of two subpopulations among 311 spinach accessions, constructed using the neighbor-joining (NJ) method in GAPIT3. The tree is based on principal component analysis (PCA) using two components (PCA = 2).

## Sheet: Fig.S4_kin
Supplementary Figure S4. Kinship plot of 311 spinach accessions and commercial cultivars generated using GAPIT3, illustrating the presence of two distinct genetic groups.

## Sheet: Fig.S5_m.QQplot
Supplementary Figure S5. Multiple Manhattan plots (top) and Q-Q plots (bottom) comparing five GWAS models—GLM, MLM, MLMM, FarmCPU, and BLINK—implemented in GAPIT3 for the disease severity index (DSI) of Stemphylium leaf spot resistance in 311 spinach accessions. In the Manhattan plots, the x-axis represents the six spinach chromosomes, and the y-axis shows the LOD scores (−log₁₀ P-value). In the …

## Sheet: Fig.S6_rMVP.farmCPU
Supplementary Figure S6. Manhattan plots (left) and Q–Q plots (right) generated using the FarmCPU model in rMVP for the disease severity index (DSI) of Stemphylium leaf spot resistance in 311 spinach accessions. In the Manhattan plots, the x-axis represents the six spinach chromosomes, and the y-axis shows the LOD scores (−log₁₀ P-value). The two most significantly associated SNP markers are high…

## Sheet: Fig.S7_t.distri
Supplementary Figure S7. Allele distributions of four SNP markers significantly associated with the disease severity index (DSI) of Stemphylium leaf spot resistance in 311 spinach accessions. For each SNP, the allele associated with lower DSI values (i.e., the resistance allele) is present in fewer accessions, indicating a strong correspondence between the resistant allele and resistant accession…
