# Supplementary material for: Genome-wide association study and genomic prediction of leaf spot (Stemphylium vesicarium) resistance in spinach diversity panel
Source: Front Plant Sci. 2025 Sep 3;16:1663650. doi: 10.3389/fpls.2025.1663650 (PMC12441007; doi:10.3389/fpls.2025.1663650)
Supplement: Supplementary file 2 [file Table2.xlsx]

## Sheet: S.T1_311.line
Supplementary TABLE S1a. List of spinach germplasm accessions and commercial cultivars used in this study, along with their origin, population group assignment (Q group), and disease severity index (DSI) for Stemphylium leaf spot resistance.									Table S1b. List of spinach country and accession number
Accessions	NSL.ID	Plant Name	Taxonomy	Origin Country	Q group	DSI			Country	Number of Accessions each country
03_316_Old_7				University of Arkansas	Q1	0.67			Turkey	75
08_03_316_1_Fay				University of Arkansas	Q1	0.89			United States	30
08_275				University of Arkansas	Q1	1.56			Afghanistan	20
08_380				University of Arkansas	Q1	4			China	20
08_415				University of Arkansas	Q1	4			Iraq	17
Alcor				Commercial	Q1	4			Macedonia	17
CPPSIH_3_01		Viroflay (differential)	Spinacia oleracea		Q1	4			India	11
CPPSIH_3_02		Resistoflay (differential)	Spinacia oleracea		Q1	3.78			Belgium	10
CPPSIH_3_03		Califlay (differential)	Spinacia oleracea		Q1	2			Syria	8
CPPSIH_3_05		Campania (differential)	Spinacia oleracea		Q1	2.56			Georgia	6
CPPSIH_3_07		Lion (differential)	Spinacia oleracea		Q1	2.78			France	4
CPPSIH_3_08		Lazio (differential)	Spinacia oleracea		Q1	0.67			Hungary	4
CPPSIH_3_09		Whale (differential)	Spinacia oleracea		Q1	1.11			Japan	4
El_Prado				Commercial	Q1	3.96			Egypt	3
Escalade				Commercial	Q1	4			Greece	2
Finwhale				Commercial	Q1	4			Korea, South	2
Galah				Commercial	Q1	3			Netherlands	2
Hamilton				Commercial	Q1	3.33			Spain	2
Java				Commercial	Q1	2.33			Denmark	1
Magnetic				Commercial	Q1	3.44			Ethiopia	1
Melville				Commercial	Q1	3.11			Germany	1
Midway				Commercial	Q1	3			Mongolia	1
Minkar				Commercial	Q1	3			Nepal	1
PI699755	NSL22003	BADGER SAVOY	Spinacia oleracea	United States	Q1	4			Pakistan	1
PI699756	NSL22149	SAVOY SUPREME	Spinacia oleracea	United States	Q1	4			Poland	1
PI699758	NSL28216	BLIGHT RESISTANT SAVOY	Spinacia oleracea	United States	Q1	4			Serbia	1
PI699759	NSL28217	MT EVERGREEN	Spinacia oleracea	United States	Q1	4			Sweden	1
PI699760	NSL28218	VIKING	Spinacia oleracea	Sweden	Q1	3.78			Turkmenistan	1
PI699761	NSL31384	TROUBADOR/TEMPO	Spinacia oleracea	United States	Q1	4			United Kingdom	1
PI699764	NSL37031	HASTINGS ARAGON	Spinacia oleracea	United States	Q1	4			unknown	23
PI699765	NSL40592	VIRGINIA SAVOY	Spinacia oleracea	United States	Q1	4			Commercial	35
PI699735	NSL6082	WISCONSIN BLOOMSDALE	Spinacia oleracea	United States	Q1	4			UA breeding lines	5
PI699736	NSL6083	KING OF DENMARK	Spinacia oleracea	United States	Q1	3.89
PI699738	NSL6085	DARK GREEN PRICKLY SEEDED	Spinacia oleracea	United States	Q1	4			Total	311
PI699740	NSL6087	BADGER SAVOY 751	Spinacia oleracea	United States	Q1	4
PI699741	NSL6088	BLIGHT RESISTANT SAVOY	Spinacia oleracea	United States	Q1	4
PI699743	NSL6090	BLOOMSDALE LONG STANDING	Spinacia oleracea	United States	Q1	3.33
PI699744	NSL6092	VIKING	Spinacia oleracea	United States	Q1	4
PI699747	NSL6095	VIRAFLAG	Spinacia oleracea	United States	Q1	3.89
PI699751	NSL6099	NOBEL/GIANT THICK LEAVED	Spinacia oleracea	United States	Q1	4
PI699767	NSL65915	ADVANCE	Spinacia oleracea	United States	Q1	4
PI699768	NSL68263	INDURES	Spinacia oleracea	United States	Q1	3.78
PI699769	NSL68264	Nores	Spinacia oleracea	United States	Q1	4
PI699770	NSL81328	DUET	Spinacia oleracea	United States	Q1	3.11
PI699771	NSL81329	BOUQUET	Spinacia oleracea	United States	Q1	4
PI103063		11	Spinacia oleracea	China	Q1Q2	4
PI165504		Palak	Spinacia oleracea	India	Q1Q2	2.11
PI165994		Palak	Spinacia oleracea	India	Q2	1.56
PI166044		Palak	Spinacia oleracea	India	Q1Q2	2
PI166366		Palak	Spinacia oleracea	India	Q2	2.11
PI167194		Ispanak	Spinacia oleracea	Turkey	Q1	4
PI167195		Harlan 390	Spinacia oleracea	Turkey	Q1	4
PI167434		Cavallius	Spinacia oleracea	Belgium	Q1	3.89
PI169026		CGN 9499	Spinacia oleracea	Turkey	Q1	4
PI169668		Dikensiz	Spinacia oleracea	Turkey	Q1	3.89
PI169669		Cornell ID #105	Spinacia oleracea	Turkey	Q1	3.22
PI169670		Harlan 1564	Spinacia oleracea	Turkey	Q1	4
PI169675		Cornell ID #108	Spinacia oleracea	Turkey	Q1	3
PI169676		DIKENSIZ	Spinacia oleracea	Turkey	Q1	2.89
PI169677		Cornell ID #110	Spinacia oleracea	Turkey	Q1	3.56
PI169680		Cornell ID #113	Spinacia oleracea	Turkey	Q1	4
PI169682		Cornell ID #114	Spinacia oleracea	Turkey	Q1	3.11
PI169683		Harlan 2553	Spinacia oleracea	Turkey	Q1	2
PI169684		Harlan 2798	Spinacia oleracea	Turkey	Q1	2.56
PI169690		Dikensiz	Spinacia oleracea	Turkey	Q1	3.78
PI171864		Harlan 6920	Spinacia oleracea	Turkey	Q1	4
PI171865		CGN 9503	Spinacia oleracea	Turkey	Q1	1.22
PI171866		Dikenli	Spinacia oleracea	Turkey	Q1	4
PI171867		Dikensiz	Spinacia oleracea	Turkey	Q1	4
PI173122		Dikenli	Spinacia oleracea	Turkey	Q1	4
PI173123		Cornell ID #80	Spinacia oleracea	Turkey	Q1	4
PI173124		Cornell ID #81	Spinacia oleracea	Turkey	Q1	2
PI173125		Cornell ID #82	Spinacia oleracea	Turkey	Q1	1.11
PI173126		Dikensiz	Spinacia oleracea	Turkey	Q1	2.78
PI173129		Cornell ID #85	Spinacia oleracea	Turkey	Q1	4
PI173130		Cornell ID #86	Spinacia oleracea	Turkey	Q1	4
PI173131		Cornell ID #87	Spinacia oleracea	Turkey	Q1	3.44
PI173809		Cornell ID #88	Spinacia oleracea	Turkey	Q1	4
PI173972		Palak	Spinacia oleracea	India	Q1Q2	1.89
PI174383		Cornell ID #90	Spinacia oleracea	Turkey	Q1	3.78
PI174384		Cornell ID #91	Spinacia oleracea	Turkey	Q1	4
PI174385		CGN 9504	Spinacia oleracea	Turkey	Q1	3.67
PI174386		Cornell ID #93	Spinacia oleracea	Turkey	Q1	3.56
PI174387		KUZU	Spinacia oleracea	Turkey	Q1	4
PI174960		Palak	Spinacia oleracea	India	Q1Q2	1.33
PI175311		Palak	Spinacia oleracea	India	Q2	1.89
PI175312		Palak	Spinacia oleracea	India	Q2	1.56
PI175313		Palak	Spinacia oleracea	India	Q1Q2	1.22
PI175595		CGN 9543	Spinacia oleracea	Turkey	Q1	2
PI175923		Cornell ID #51	Spinacia oleracea	Turkey	Q1	2
PI175924		Cornell ID #52	Spinacia oleracea	Turkey	Q1	4
PI175925		Cornell ID #53	Spinacia oleracea	Turkey	Q1	4
PI175926		Harlan 6054	Spinacia oleracea	Turkey	Q1	3.78
PI175928		Harlan 9061	Spinacia oleracea	Turkey	Q1	3.44
PI175930		Cornell ID #61	Spinacia oleracea	Turkey	Q1	3.33
PI175931		Harlan 9132	Spinacia oleracea	Turkey	Q1	3.56
PI175932		Harlan 9148	Spinacia oleracea	Turkey	Q1	3.56
PI176371		Monstrans Viroflag	Spinacia oleracea	Italy	Q1	3.67
PI176372		Cornell ID #62	Spinacia oleracea	Italy	Q1	3.78
PI176769		Cornell ID #63	Spinacia oleracea	Turkey	Q1	4
PI176770		Cornell ID #64	Spinacia oleracea	Turkey	Q1	3.78
PI176771		Cornell ID #65	Spinacia oleracea	Turkey	Q1	4
PI176772		CGN 9507	Spinacia oleracea	Turkey	Q1	2.11
PI176773		Cornell ID #57	Spinacia oleracea	Turkey	Q1	4
PI176774		Cornell ID #58	Spinacia oleracea	Turkey	Q1	4
PI176777		Cornell ID #60	Spinacia oleracea	Turkey	Q1	3.33
PI176778		CGN 9508	Spinacia oleracea	Turkey	Q1	4
PI177081		Cornell ID #69	Spinacia oleracea	Turkey	Q1	2.33
PI177082		Alman	Spinacia oleracea	Turkey	Q1	2
PI177557		Cornell ID #71	Spinacia oleracea	Turkey	Q1	2.22
PI177558		Harlan 4403	Spinacia oleracea	Turkey	Q1	1.89
PI179041		Cornell ID #72	Spinacia oleracea	Turkey	Q1	0.33
PI179044		Harlan 9665	Spinacia oleracea	Turkey	Q1	2.22
PI179507		Beledi	Spinacia oleracea	Syria	Q1	4
PI179508		Cornell ID #75	Spinacia oleracea	Iraq	Q1	4
PI179588		458	Spinacia oleracea	Belgium	Q1	3.22
PI179590		452	Spinacia oleracea	Belgium	Q1	4
PI179591		451	Spinacia oleracea	Belgium	Q1	3.11
PI179592		455	Spinacia oleracea	Belgium	Q1	4
PI179593		450	Spinacia oleracea	Belgium	Q1	4
PI179594		445	Spinacia oleracea	Belgium	Q1	2.56
PI179595		Victoria	Spinacia oleracea	Belgium	Q1	1.11
PI179596		449	Spinacia oleracea	Belgium	Q1	0.67
PI179597		454	Spinacia oleracea	Belgium	Q1	0.89
PI181086		Cornell ID #40	Spinacia oleracea	India	Q1Q2	1.89
PI181808		Beledi	Spinacia oleracea	Syria	Q1	2.33
PI181809		Cornell ID #46	Spinacia oleracea	Syria	Q1	4
PI181923		Hama no. 20	Spinacia oleracea	Syria	Q1	4
PI181964		Homs No. 27	Spinacia oleracea	Syria	Q1	3
PI183246		No. 3	Spinacia oleracea	Egypt	Q1	3.33
PI184137		No. 242	Spinacia oleracea		Q1	3
PI192945		CGN 9615	Spinacia oleracea	China	Q1	4
PI193619		Victoria	Spinacia oleracea	Ethiopia	Q1	4
PI200882		CGN 9617	Spinacia oleracea	Afghanistan	Q1	4
PI204632		CGN 9618	Spinacia oleracea	Turkey	Q1	4
PI204733		CGN 9619	Spinacia oleracea	Turkey	Q1	4
PI204734		CGN 9620	Spinacia oleracea	Turkey	Q1	4
PI204735		CGN 9621	Spinacia oleracea	Turkey	Q1	4
PI204736		CGN 9622	Spinacia oleracea	Turkey	Q1	4
PI205231		CGN 14166	Spinacia oleracea	Turkey	Q1	3.22
PI205232		CGN 9623	Spinacia oleracea	Turkey	Q1	4
PI205233		CGN 9624	Spinacia oleracea	Turkey	Q1	4
PI205234		CGN 9625	Spinacia oleracea	Turkey	Q1	4
PI205235		CGN 14176	Spinacia oleracea	Turkey	Q1	4
PI206474		CGN 9627	Spinacia oleracea	Turkey	Q1	4
PI206753		CGN 9629	Spinacia oleracea	Turkey	Q1	4
PI207518		CGN 9630	Spinacia oleracea	Afghanistan	Q1	4
PI209644		No. 1	Spinacia oleracea	Iran	Q1	4
PI209646		No. 3	Spinacia oleracea	Turkey	Q1	3.33
PI209647		No. 4	Spinacia oleracea	Iran	Q1	4
PI211632		CGN 9634	Spinacia oleracea	Afghanistan	Q1	3.44
PI212119		CGN 9635	Spinacia oleracea	Afghanistan	Q1	2.89
PI212120		CGN 9636	Spinacia oleracea	Afghanistan	Q1	3.44
PI212328		CGN 9637	Spinacia oleracea	Afghanistan	Q1	3.44
PI212921		CGN 9638	Spinacia oleracea	India	Q2	3
PI217425		CGN 14178	Spinacia oleracea	Korea, South	Q1	4
PI219949		CGN 9639	Spinacia oleracea	Afghanistan	Q1	4
PI220121		Palak	Spinacia oleracea	Afghanistan	Q1	4
PI220546		Palek	Spinacia oleracea	Afghanistan	Q1	4
PI220686		Palek	Spinacia oleracea	Afghanistan	Q1	4
PI222750		Esfenaj	Spinacia oleracea	Iran	Q1	4
PI222838		Esfenaj	Spinacia oleracea	Iran	Q1	4
PI223536		Palek	Spinacia oleracea	Afghanistan	Q1Q2	4
PI224959		Cornell ID #4	Spinacia oleracea	Iran	Q1	4
PI226671		Cornell ID #10	Spinacia oleracea	Iran	Q1	4
PI227045		Cornell ID #201	Spinacia oleracea	Iran	Q1	3.22
PI227230		Jiromaru	Spinacia oleracea	Japan	Q1Q2	2.33
PI227383		Espinacia	Spinacia oleracea	Iran	Q1	3.33
PI229731		Esfinags	Spinacia oleracea	Iran	Q1	3.11
PI229792		Espinage	Spinacia oleracea	Iran	Q1	3.56
PI249920		Espinaca Veroflay	Spinacia oleracea	Spain	Q1	4
PI251507		Esfanej	Spinacia oleracea	Iran	Q1	4
PI256079		Cornell ID #209	Spinacia oleracea	Afghanistan	Q1	3.67
PI256080		Cornell ID #210	Spinacia oleracea	Afghanistan	Q1	4
PI261787		Monstrueux de Viroflay	Spinacia oleracea	France	Q1	3.78
PI261788		Geant d'Hiver	Spinacia oleracea	France	Q1	3.22
PI261789		Giant d'etc.	Spinacia oleracea	France	Q1	1.78
PI262161		Nostruosa Wireflay	Spinacia oleracea	Spain	Q1	0.89
PI263873		Cornell ID #215	Spinacia oleracea	Greece	Q1	1.56
PI266926		Universal	Spinacia oleracea	Germany	Q1	1.33
PI274042		Best of All	Spinacia oleracea		Q1	2.56
PI274044		Early Giant	Spinacia oleracea		Q1	3.33
PI274046		Elsoms 23	Spinacia oleracea		Q1	3.67
PI274047		Elsoms 23 X Troubadour	Spinacia oleracea		Q1	2.56
PI274048		Giant Early Leaf	Spinacia oleracea		Q1	3.78
PI274050		Hiemalis	Spinacia oleracea		Q1	4
PI274051		Matador Improved	Spinacia oleracea	United Kingdom	Q1	3.33
PI274052		Nobell II	Spinacia oleracea		Q1	3.11
PI274053		Noorman	Spinacia oleracea		Q1	2.44
PI274055		Noorman Viking	Spinacia oleracea		Q1	3.78
PI274056		Proloog	Spinacia oleracea		Q1	3.67
PI274057		Stamef	Spinacia oleracea		Q1	3.89
PI274058		Summer Savoy	Spinacia oleracea		Q1	4
PI274059		Supra	Spinacia oleracea		Q1	4
PI274061		Viking	Spinacia oleracea		Q1	2.89
PI274063		Viking	Spinacia oleracea		Q1	2.67
PI274065		Wisemona	Spinacia oleracea		Q1	3.67
PI274311		Parluk	Spinacia oleracea	Pakistan	Q2	3.89
PI286435		CGN 9661	Spinacia oleracea	Nepal	Q2	2.33
PI296393		CGN 9662	Spinacia oleracea	Iran	Q1	3.11
PI303138		PRINCESS JULIANA	Spinacia oleracea	Netherlands	Q1	3.78
PI319220		CGN 14185	Spinacia oleracea	Egypt	Q1	2.56
PI321020		Wushe Waka Maru	Spinacia oleracea	China	Q2	2.44
PI339545		101-2	Spinacia oleracea	Turkey	Q1	2.33
PI339546		101-5	Spinacia oleracea	Turkey	Q1	3.67
PI339547		101-9	Spinacia oleracea	Turkey	Q1	3.11
PI339548		101-25	Spinacia oleracea	Turkey	Q1	2.67
PI344085		CGN 9668	Spinacia oleracea	Turkey	Q1	3.44
PI358247		Domasen	Spinacia oleracea	Macedonia	Q1	3.89
PI358248		Ohridski	Spinacia oleracea	Macedonia	Q1	4
PI358249		Kocanski	Spinacia oleracea	Macedonia	Q1	3.44
PI358250		Kumanovski	Spinacia oleracea	Macedonia	Q1	3.33
PI358251		Prilepski	Spinacia oleracea	Macedonia	Q1	1.56
PI358253		Domasen	Spinacia oleracea	Macedonia	Q1	2.11
PI358254		Sirokolisten	Spinacia oleracea	Macedonia	Q1	2.33
PI358255		Domasen	Spinacia oleracea	Macedonia	Q1	3.56
PI358257		Struski	Spinacia oleracea	Macedonia	Q1	3.33
PI358258		Lisicki	Spinacia oleracea	Macedonia	Q1	3.89
PI360710		Samos Hybrid	Spinacia oleracea	France	Q1	3.33
PI360894		Matares	Spinacia oleracea	Netherlands	Q1	3.44
PI368824		Sirokolisten	Spinacia oleracea	Macedonia	Q1	2.44
PI370602		Maznolisten	Spinacia oleracea	Macedonia	Q1	2.56
PI374233		Baladi	Spinacia oleracea	Egypt	Q1	3.78
PI379546		Lokalen	Spinacia oleracea	Serbia	Q1	4
PI379547		Veleski	Spinacia oleracea	Macedonia	Q1	3.44
PI379548		Prilepski	Spinacia oleracea	Macedonia	Q1	2.11
PI379549		Stipski	Spinacia oleracea	Macedonia	Q1	2.33
PI379550		Konjsko Rebro	Spinacia oleracea	Macedonia	Q1	3.22
PI379551		Krupen	Spinacia oleracea	Macedonia	Q1	3.67
PI418978		Chung Pu Lao	Spinacia oleracea	China	Q1	3.89
PI419004			Spinacia oleracea	China	Q2	3.89
PI419162		Cornell ID #163	Spinacia oleracea	China	Q1Q2	1.67
PI433207		495	Spinacia oleracea	China	Q1Q2	0.89
PI433209		497	Spinacia oleracea	China	Q1	0.67
PI433210		498	Spinacia oleracea	China	Q2	2.78
PI433211		499	Spinacia oleracea	France	Q1	0.78
PI433212		500	Spinacia oleracea	China	Q1	1.11
PI445782		Shami	Spinacia oleracea	Syria	Q1	1.89
PI445785		Baladi	Spinacia oleracea	Syria	Q1	2.67
PI449353		Universal	Spinacia oleracea	Turkey	Q1	3.33
PI478393		Hungong Seed Co.-Seoul	Spinacia oleracea	China	Q1	3.11
PI508504		Summer green	Spinacia oleracea	Korea, South	Q2	3.33
PI531450		KECSKEMETI	Spinacia oleracea	Hungary	Q1	3.89
PI531452		MATADOR DARKO	Spinacia oleracea	Denmark	Q1	4
PI531453		MOHAI	Spinacia oleracea	Hungary	Q1	4
PI531454		MOSONMAGYAROVARI	Spinacia oleracea	Hungary	Q1	3.11
PI531457		SZEKESFEHERVARI	Spinacia oleracea	Hungary	Q1	1
PI535897		OLBRZYM ZIMOWY	Spinacia oleracea	Poland	Q1	1
PI604778		New Asia	Spinacia oleracea	Japan	Q1Q2	0.67
PI604779		Supahku	Spinacia oleracea	Japan	Q1	0.56
PI604780		Yuhparo	Spinacia oleracea	Japan	Q1Q2	1.89
PI604782		SPI 12/76	Spinacia oleracea	Afghanistan	Q1	3.78
PI604783		SPI 13/79	Spinacia oleracea	Afghanistan	Q1	4
PI604784		SPI 14/79	Spinacia oleracea	Afghanistan	Q1	4
PI604785		SPI 161/86	Spinacia oleracea	Mongolia	Q2	4
PI604789		SPI 110/76	Spinacia oleracea	Afghanistan	Q1	4
PI604790		SPI 111/80	Spinacia oleracea	Afghanistan	Q1	4
PI604791		SPI 114/81	Spinacia oleracea	Afghanistan	Q2	2.22
PI647852		3.1	Spinacia oleracea	Georgia	Q1	3.22
PI647853		4.1	Spinacia oleracea	Georgia	Q1	2.89
PI647855		6.1	Spinacia oleracea	Georgia	Q1	4
PI647856		6.2	Spinacia oleracea	Georgia	Q1	3.89
PI647857		6.3	Spinacia oleracea	Georgia	Q1	3.44
PI647858		7.1	Spinacia oleracea	Georgia	Q1	3.11
PI647862		1.1	Spinacia turkestanica	Turkmenistan	Q1	3.22
PI648936		G050	Spinacia oleracea	Greece	Q1	3.89
PI648937		S019	Spinacia oleracea	Syria	Q1	3.67
PI648938		T075	Spinacia oleracea	Turkey	Q2	3.33
PI648940		II9A0112	Spinacia oleracea	China	Q2	2.89
PI648941		II9A0113	Spinacia oleracea	China	Q1	4
PI648942		II9A0169	Spinacia oleracea	China	Q2	4
PI648943		II9A0175	Spinacia oleracea	China	Q2	3
PI648945		II9A0216	Spinacia oleracea	China	Q2	3.11
PI648947		II9A0271	Spinacia oleracea	China	Q2	4
PI648948		II9A0286	Spinacia oleracea	China	Q2	0.56
PI648950		139 X 135	Spinacia oleracea	United States	Q1	3.56
PI648951		257 X 251	Spinacia oleracea	United States	Q1	4
PI648952		134 X 129	Spinacia oleracea	United States	Q1	4
PI648953		132 X 129	Spinacia oleracea	United States	Q1	4
PI648954		102 X 99	Spinacia oleracea	United States	Q1	4
PI648956		83 X 81	Spinacia oleracea	United States	Q1	2.78
PI648958		62 X 60	Spinacia oleracea	United States	Q1	3.56
PI648959		41 X 38	Spinacia oleracea	United States	Q1	3.56
PI648961		224 X 223	Spinacia oleracea	United States	Q1	4
PI664498		Cornell ID #273	Spinacia oleracea	China	Q1	3.11
PI664499		Ex. No. 19	Spinacia oleracea	China	Q1	4
PI677108		SPI 113/73	Spinacia oleracea	Afghanistan	Q1	4
Pinal				Commercial	Q1	3.56
Platypus				Commercial	Q1	3.22
PV1445				Commercial	Q1	1.11
PV1446				Commercial	Q1	2.11
PV1449				Commercial	Q1	2
PV1452				Commercial	Q1	1.22
PV1477				Commercial	Q1	4
PV1512				Commercial	Q1	2.89
PV1515				Commercial	Q1	3.89
Reflect				Commercial	Q1	2.78
Regor				Commercial	Q1	4
Renegade				Commercial	Q1	4
Responder				Commercial	Q1	1.33
Shelby				Commercial	Q1	2.56
Silverwhale				Commercial	Q1	2.89
Spiros				Commercial	Q1	4
SV1714VC				Commercial	Q1	4
SV2146VB				Commercial	Q1	1.67
SV2157VB				Commercial	Q1	3.33
SV2994VC				Commercial	Q1	0.89
SV3580VC				Commercial	Q1	4
Tasman				Commercial	Q1	0.44
Tundra				Commercial	Q1	3.11
Volans				Commercial	Q1	4

## Sheet: S.T2_marker
Supplementary Table S2. List of 18 SNP markers associated with the disease severity index (DSI) for Stemphylium leaf spot resistance in 311 spinach accessions, identified using multiple GWAS models, including BLINK, FarmCPU, MLMM, MLM, and GLM in GAPIT3; FarmCPU, MLM, and GLM in rMVP; SMR, GLM, and MLM in TASSEL 5; and a t-test.
SNP	Chr	Pos	MAF%	LOD[-log(P-value)] in GAPIT3					LOD[-log(P-value)] in rMVP			LOD[-log(P-value)] in Tassel 5			R-square in Tassel 5			LOD	Resis. allele	Sus. allele	LOD [-log(P)] >6.43	The most significant
				BLINK	FarmCPU	MLMM	MLM	GLM	FarmCPU	MLM	GLM	SMR	GLM	MLM	SMR	GLM	MLM	t-test
SOVchr1_106735636	1	106735636	6.59164	1.63879	2.04471	2.50383	2.45229	2.81543	1.72317	3.30837	4.02294	5.78693	5.99564	4.79442	8.289	8.14	8.39	2.07652	A	C	Tassel5_smr(5.79).glm(6.0)
SOVchr1_127757911	1	127757911	6.75241	10.2427	4.39193	5.30345	5.01624	5.79862	9.48772	4.89181	5.32909	3.58983	4.34463	4.11519	6.031	6.774	7.253	2.61154	C	T	Gapit3_blink.(mlmm.mlm.glm>5)rMVP_farmCPU	Selected
SOVchr2_6400942	2	6400942	3.21543	0.490529	1.14004	1.09777	1.09209	1.59339	1.40471	1.06649	1.09759	7.30484	6.50443	6.55689	10.347	8.797	10.272	1.15579	C	A	Tassel5_smr.glm.mlm
SOVchr2_21962694	2	21962694	6.91318	8.65509	2.32282	2.55711	2.50282	3.18292	5.05243	2.81594	2.74187	2.92082	1.70575	1.85356	5.034	3	3.49	2.89661	T	C	Gapit3_blink	Selected
SOVchr2_64187324	2	64187324	5.30547	1.44139	1.13262	1.02704	1.02537	1.5832	1.14131	2.15078	1.93389	7.06165	6.46855	5.35883	10.961	9.628	9.339	0.796728	G	T	Tassel5_smr.glm.(mlm=5.36)
SOVchr3_1208186	3	1208186	13.8264	0.566252	2.45548	2.73465	2.68302	3.35686	0.221645	2.22607	2.96086	6.65872	6.04396	3.58884	9.476	8.202	6.377	1.28262	A	G	Tassel5_smr.glm
SOVchr3_60492919	3	60492919	6.59164	0.65501	1.48722	1.99069	1.95947	2.06715	1.23505	1.92304	2.50177	7.97277	6.77363	4.18766	11.238	9.143	7.374	0.903401	A	C	Tassel5_smr.glm
SOVchr4_83965906	4	83965906	8.68167	1.44606	2.9009	3.49982	3.38087	3.93454	0.528525	3.07314	3.07369	8.80799	6.13375	5.15634	12.339	8.319	8.998	0.712942	G	A	Tassel5_smr.glm.(mlm=5.16)
SOVchr4_114349465	4	114349465	3.53698	0.591486	4.87746	4.9123	4.66735	6.38322	1.57413	3.81066	6.17341	6.71124	5.80518	3.22035	9.547	7.892	4.918	15.4656	T	G	Gapit3_glm>=6.38;rMVP_glm>=6.17;Tassel_smr
SOVchr4_114674293	4	114674293	4.01929	7.79091	4.88568	5.08974	4.82492	6.39302	2.05672	4.02729	6.31181	6.50685	5.8635	3.36653	9.271	7.968	5.147	4.41542	G	A	Gapit3_blink.(glm-6.39);rMVP_glm>=6.17;Tassel_smr	Selected
SOVchr4_115484792	4	115484792	3.53698	0.591486	4.87746	4.9123	4.66735	6.38322	1.57413	3.81066	6.17341	6.71124	5.80518	3.22035	9.547	7.892	4.918	15.4656	C	A	Gapit3_glm>=6.38;rMVP_glm>=6.17;Tassel5_smr
SOVchr4_118271710	4	118271710	3.53698	0.591486	4.87746	4.9123	4.66735	6.38322	1.57413	3.81066	6.17341	6.71124	5.80518	3.22035	9.547	7.892	4.918	15.4656	T	C	Gapit3_glm>=6.38;rMVP_glm>=6.17;Tassel5_smr
SOVchr4_119185544	4	119185544	3.53698	0.591486	4.87746	4.9123	4.66735	6.38322	1.43886	3.71059	6.24135	6.05279	5.24501	2.73049	9.565	8	4.949	15.4656	T	C	Gapit3_glm>=6.38;rMVP_glm>=6.24;Tassel5_smr(6.05).glm(6.05)
SOVchr4_151962843	4	151962843	8.68167	1.99972	4.33081	5.37114	5.07127	5.72427	0.0371554	2.88339	4.32664	7.87283	3.87021	3.08112	11.105	5.338	5.533	4.21686	A	T	Gapit3_mlmm.mlm.glm>5;Tassel_smr.glm
SOVchr5_37417509	5	37417509	7.23473	13.3085	3.91644	6.51336	6.06318	5.2156	12.1482	5.75183	8.85246	7.93712	7.52289	4.66569	12.15	11	8.174	6.73745	C	T	Gapit3_blink.mlmm.(mlm>=6.06);rMVP_farmCPU.(mlm=5.75).glm;Tassel5_smr.glm	Selected
SOVchr6_35226402	6	35226402	9.16399	2.71716	2.07444	3.3828	3.28609	2.8549	6.57907	3.51152	3.08242	2.27737	2.19246	3.03634	4.053	3.723	5.459	1.67249	T	C	rMVP_farmCPU
SOVchr6_59658946	6	59658946	5.14469	1.86941	2.95739	3.86576	3.72305	4.00711	6.04404	3.31426	3.29107	3.4338	2.58004	2.5157	5.8	4.288	4.592	1.87219	T	G	rMVP_farmCPU(6.04);Tassel5_smr(5.80)
SOVchr6_82287772	6	82287772	8.68167	1.98095	0.521377	1.30801	1.29855	0.734974	6.92105	2.02534	1.05606	0.510506	1.12685	1.62672	0.76	1.587	3.109	0.436973	T	A	rMVP_farmCPU

## Sheet: S.T3_Genes
Supplementary Table S3. List of 61 genes located within 50 kb upstream or downstream of the 18 associated SNP markers listed in Table S2, associated with the disease severity index (DSI) for Stemphylium leaf spot resistance in 311 spinach accessions.
SNP	Chr	Pos	Genes located at 50 kb upstream and down-stream of the associated SNP markers
SOVchr1_106735636	1	106735636	SOV1g026270	SOV1g026280	SOV1g026290	SOV1g026300	SOV1g026310	SOV1g026320	SOV1g026330	SOV1g026340	SOV1g026350
SOVchr1_127757911	1	127757911	SOV1g040240	SOV1g040250	SOV1g040260	SOV1g040270	SOV1g040280	SOV1g040290	SOV1g040300	SOV1g040310	SOV1g040320	SOV1g040330	SOV1g040340
SOVchr2_6400942	2	6400942	SOV2g001930	SOV2g001940	SOV2g001950	SOV2g001960	SOV2g001970
SOVchr2_21962694	2	21962694	SOV2g005490
SOVchr2_64187324	2	64187324	SOV2g014050	SOV2g014060
SOVchr3_1208186	3	1208186	SOV3g001140	SOV3g001150	SOV3g001160	SOV3g001170	SOV3g001180	SOV3g001190	SOV3g001200	SOV3g001210	SOV3g001220	SOV3g001230	SOV3g001240	SOV3g001250	SOV3g001260
SOVchr3_60492919	3	60492919	SOV3g025640	SOV3g025650	SOV3g025660
SOVchr4_83965906	4	83965906	SOV4g024240
SOVchr4_114349465	4	114349465	SOV4g030040
SOVchr4_114674293	4	114674293	SOV4g030080	SOV4g030090
SOVchr4_115484792	4	115484792	SOV4g030260	SOV4g030270	SOV4g030280
SOVchr4_118271710	4	118271710	SOV4g030810	SOV4g030820	SOV4g030830
SOVchr4_119185544	4	119185544	SOV4g031010
SOVchr4_151962843	4	151962843
SOVchr5_37417509	5	37417509
SOVchr6_35226402	6	35226402	SOV6g009340	SOV6g009350
SOVchr6_59658946	6	59658946	SOV6g014370	SOV6g014380
SOVchr6_82287772	6	82287772	SOV6g018850	SOV6g018860
Gene	chr	Start_pos	end_pos	Annotation
SOV1g026270	1	106689223	106689792	PMEI domain-containing protein
SOV1g026280	1	106692581	106693780	RING-type domain-containing protein
SOV1g026290	1	106709561	106711100	Beta-1,3-N-Acetylglucosaminyltransferase family protein, putative
SOV1g026300	1	106722860	106728244	Putative 8-amino-7-oxononanoate synthase
SOV1g026310	1	106756436	106757956	Unknown protein
SOV1g026320	1	106758632	106763507	Putative heparanase-like protein 3
SOV1g026330	1	106763506	106769416	Putative cysteine--tRNA ligase
SOV1g026340	1	106771342	106781221	NTP_transf_2 domain-containing protein
SOV1g026350	1	106785189	106791227	Hexosyltransferase
SOV1g040240	1	127718011	127725673	RING-type domain-containing protein
SOV1g040250	1	127729705	127733774	Methyltransf_11 domain-containing protein
SOV1g040260	1	127735737	127739101	cAMP-regulated phosphoprotein 19-related protein
SOV1g040270	1	127752039	127753611	CASP-like protein
SOV1g040280	1	127753403	127755510	photosynthetic NDH subunit of lumenal location 2, chloroplastic
SOV1g040290	1	127770241	127774184	Suaeda glauca jasmonate-induced protein mRNA
SOV1g040300	1	127778715	127780273	Jasmonate-induced protein homolog
SOV1g040310	1	127782317	127784132	Suaeda glauca jasmonate-induced protein mRNA
SOV1g040320	1	127790044	127792886	Jasmonate-induced protein homolog
SOV1g040330	1	127797913	127800867	Unknown protein
SOV1g040340	1	127804441	127806639	Oxygen regulatory nreC
SOV2g001930	2	6356889	6358008	ATP synthase subunit beta, chloroplastic
SOV2g001940	2	6362520	6371790	Glycosyltransferase
SOV2g001950	2	6415843	6420550	Glycosyltransferase
SOV2g001960	2	6421064	6422832	60S ribosomal protein L18a-like protein
SOV2g001970	2	6449229	6454579	Pre-mRNA cleavage factor Im 25 kDa subunit
SOV2g005490	2	21945470	21946359	Unknown protein
SOV2g014050	2	64134232	64143570	Putative phospholipase A2
SOV2g014060	2	64183769	64194455	Aamy domain-containing protein
SOV3g001140	3	1158222	1163478	Peptidylprolyl isomerase
SOV3g001150	3	1164865	1168980	PHB domain-containing protein
SOV3g001160	3	1174070	1184341	Putative S-adenosyl-L-methionine-dependent methyltransferase
SOV3g001170	3	1186422	1192809	Protein kinase domain-containing protein
SOV3g001180	3	1200425	1201713	ATP-dependent DNA helicase
SOV3g001190	3	1206970	1216512	Rho guanine nucleotide exchange factor
SOV3g001200	3	1216727	1219956	Calcium-binding protein
SOV3g001210	3	1221144	1226264	Chloride conductance regulatory protein icln
SOV3g001220	3	1227086	1229833	30S ribosomal protein S10
SOV3g001230	3	1230329	1236017	TRANSKETOLASE_1 domain-containing protein
SOV3g001240	3	1237095	1244412	Unknown protein
SOV3g001250	3	1246993	1253083	putative disease resistance protein
SOV3g001260	3	1253496	1272509	Protein transport protein Sec24-like
SOV3g025640	3	60470422	60490221	Heat shock 70 kDa protein
SOV3g025650	3	60515927	60526459	AA_TRNA_LIGASE_II domain-containing protein
SOV3g025660	3	60531811	60535228	Unknown protein
SOV4g024240	4	83991953	83993364	THO complex subunit 1-like
SOV4g030040	4	114300820	114301077	TPT domain-containing protein
SOV4g030080	4	114632566	114633635	Gamma-interferon-inducible lysosomal thiol reductase
SOV4g030090	4	114718128	114723113	Basic-leucine zipper domain
SOV4g030260	4	115494311	115505352	Exonuclease
SOV4g030270	4	115507484	115508881	Unknown protein
SOV4g030280	4	115517841	115520653	Protein DETOXIFICATION
SOV4g030810	4	118226431	118230419	Unknown protein
SOV4g030820	4	118231246	118248739	succinate dehydrogenase subunit 6, mitochondrial
SOV4g030830	4	118305039	118305533	Unknown protein
SOV4g031010	4	119158401	119161504	Peroxidase
SOV6g009340	6	35215072	35216249	Beta-glucosidase-like SFR2, chloroplastic
SOV6g009350	6	35258740	35262537	Putative cytochrome P450
SOV6g014370	6	59607511	59613498	TTF-type domain-containing protein
SOV6g014380	6	59610282	59612467	BED-type domain-containing protein
SOV6g018850	6	82253475	82254527	DNA-directed DNA polymerase
SOV6g018860	6	82314521	82314871	Putative ABC transporter C family member 2

## Sheet: S.T4_GP.SNPset
Supplementary Table S4. Genomic prediction accuracy (PA), expressed as the correlation coefficient (r-value), for the disease severity index (DSI) of Stemphylium leaf spot resistance in 311 spinach accessions using nine different SNP sets, ranging from 4 to 15,000 randomly selected SNPs (r4 to r15000), and two GWAS-derived SNP marker sets (m4 – 4 strongly associated SNP markers; m18 – 18 associat…
GP Model	r-value (rȲ100)												SE of r-value
	m4	m18	r4	r50	r100	r200	r500	r1000	r5000	r10000	r15000	Mean	m4	m18	r4	r50	r100	r200	r500	r1000	r5000	r10000	r15000	Mean
BA	0.475211	0.482831	0.196418	0.257325	0.190704	0.229536	0.217459	0.238366	0.301726	0.302011	0.258129	0.243519	0.00928366	0.00997405	0.0104296	0.0104088	0.0113318	0.0116613	0.0108662	0.0119336	0.011725	0.0110034	0.0104557	0.0110906
BB	0.456077	0.485754	0.0445177	0.201631	0.214554	0.245064	0.226737	0.218659	0.266595	0.28166	0.245923	0.216149	0.0100162	0.00927622	0.0183913	0.0134658	0.0115791	0.0110572	0.0129661	0.00987525	0.0113634	0.0119603	0.0120041	0.0125181
BL	0.451332	0.510547	0.185497	0.241375	0.2198	0.236541	0.216943	0.244114	0.282747	0.301839	0.275951	0.244978	0.00962002	0.00955802	0.0113169	0.0121051	0.0117097	0.00994257	0.0124962	0.0116681	0.0100782	0.0124022	0.0114232	0.0114602
BRR	0.443668	0.487836	0.186253	0.270134	0.212363	0.237246	0.234053	0.258761	0.300547	0.306327	0.26356	0.252138	0.0112998	0.00959582	0.0108834	0.0121985	0.0105704	0.0121356	0.0112066	0.0111399	0.0107984	0.0123982	0.012402	0.0115259
rrBLUP	0.453526	0.505144	0.0476884	0.195292	0.207628	0.24705	0.271828	0.282425	0.300522	0.29113	0.288308	0.236875	0.00703005	0.00788528	0.0109443	0.0120735	0.0114344	0.0111873	0.0104996	0.0112018	0.0116307	0.0116997	0.011813	0.0113872
RF	0.435294	0.547872	0.119021	0.176095	0.143186	0.197731	0.191517	0.166908	0.17969	0.165302	0.192857	0.170256	0.0113611	0.0118815	0.0113614	0.011217	0.0128932	0.0124517	0.0121784	0.0114409	0.0105778	0.0116597	0.0118382	0.0117354
SVM	0.42551	0.570636	0.0845805	0.196112	0.191058	0.251236	0.207183	0.23205	0.265706	0.258489	0.260316	0.216303	0.0106264	0.0104131	0.013085	0.0112461	0.0113068	0.00968801	0.0114953	0.0126859	0.0104108	0.0128282	0.0127884	0.0117261
Mean	0.44866	0.512946	0.123425	0.219709	0.197042	0.234915	0.223674	0.234469	0.271076	0.272394	0.255006	0.225746	0.00989103	0.00979771	0.0123446	0.0118164	0.0115465	0.0111605	0.0116726	0.0114208	0.0109406	0.0119931	0.0118178	0.0116348

## Sheet: S.T5_GP
Supplementary Table S5. Genomic prediction accuracy (PA), expressed as r-values, for the disease severity index (DSI) of Stemphylium leaf spot resistance in 311 spinach accessions using GWAS-derived SNP markers under three prediction scenarios: (1) Across-Prediction: SNP markers identified from the training set (75% of the population; 233 accessions) were used to predict the validation set (25%; …
GWAS.GP	GWAS .model	Fold	GP								SE
				BA	BB	BL	BRR	RF	SVM	Mean for each GWAS.GP set	BA	BB	BL	BRR	RF	SVM	Mean for each GWAS.GP set
Across-Prediction	Blink	4fold	Across	0.197603	0.194983	0.202267	0.198865	0.26421	0.240736	0.216444	0.00112416	0.00171515	0.00120029	0.00108985	0.00170928	0.00105598	0.00131579
Cross.Prediction	Blink	4fold	Cross	0.663663	0.647133	0.666573	0.652941	0.545369	0.5263	0.616997	0.00436566	0.00459384	0.00448736	0.00434503	0.0048488	0.00447691	0.0045196
All(self).Prediction	Blink	ALL	Cross	0.714298	0.665027	0.708701	0.704105	0.506009	0.622634	0.653462	0.00698837	0.0103279	0.00698109	0.0074792	0.0121727	0.00732662	0.00854597
Mean (for each GP Model)				0.525188	0.502381	0.525847	0.518637	0.438529	0.463223	0.495634	0.00415939	0.00554562	0.00422291	0.00430469	0.0062436	0.0042865	0.00479379
